# Supplementary material for: Naphtho-Gamma-Pyrones (NγPs) with Obvious Cholesterol Absorption Inhibitory Activity from the Marine-Derived Fungus Aspergillus niger S-48
Source: Molecules. 2022 Apr 13;27(8):2514. doi: 10.3390/molecules27082514 (PMC9029069; doi:10.3390/molecules27082514)
Supplement: Supplementary file 1 [file molecules-27-02514-s001.zip]

Archive with 1 entries (1 files):
- molecules-1668245-supplementary.pdf
